# Supplementary material for: Sustainable Antibacterial Chitin Nanofiber/ZnO Nanohybrid Materials: Ex Situ and In Situ Synthesis, Characterization and Evaluation
Source: Nanomaterials (Basel). 2025 May 28;15(11):809. doi: 10.3390/nano15110809 (PMC12156430; doi:10.3390/nano15110809)
Supplement: Supplementary file 1 [file nanomaterials-15-00809-s001.zip]

Archive with 1 entries (1 files):
- nanomaterials-3592425-supplementary.pdf
